# Supplementary material for: Plant Detection in RGB Images from Unmanned Aerial Vehicles Using Segmentation by Deep Learning and an Impact of Model Accuracy on Downstream Analysis
Source: J Imaging. 2025 Jan 20;11(1):28. doi: 10.3390/jimaging11010028 (PMC11766541; doi:10.3390/jimaging11010028)
Supplement: Supplementary file 1 [file jimaging-11-00028-s001.zip]

Archive with 1 entries (1 files):
- jimaging-3369005-supplementary.pdf
